# Supplementary material for: 16S Metagenomics Reveals Dysbiosis of Nasal Core Microbiota in Children With Chronic Nasal Inflammation: Role of Adenoid Hypertrophy and Allergic Rhinitis
Source: Front Cell Infect Microbiol. 2020 Sep 2;10:458. doi: 10.3389/fcimb.2020.00458 (PMC7492700; doi:10.3389/fcimb.2020.00458)
Supplement: Table S1 — Detailed information about the ROC curves computed for CAT and DAT between control and diseased subjects. The Area Under Curve (AUC), its confidence interval at 95% (CI95%) and the statistical significance respect to the random classifier (p-value) were reported. [file Table_1.xls]

## Sheet: Table S1
	AR vs CTRL			AH vs CTRL			AH+AR vs CTRL
CATs	AUC	CI 95%	p	AUC	CI 95%	p	AUC	CI 95%	p
Phylum
Actinobacteria	0.81	0.66-0.97	<0.0001	0.88	0.74-1.0	<0.0001	0.98	0.91-1.0	<0.0001
Genus
Corynebacterium	0.82	0.67-0.97	<0.0001	0.88	0.74-1.0	<0.0001	0.98	0.91-1.0	<0.0001
Dolosigranulum	0.72	0.54-0.89	<0.0001	0.82	0.67-0.98	<0.0001	0.94	0.83-1.0	<0.0001
Moraxella	0.91	0.79-1.0	<0.0001	0.94	0.48-1.0	<0.0001	0.95	0.87-1.0	<0.0001
Species
M. nonliquefaciens	0.83	0.68-0.98	<0.0001	0.87	0.74-1.0	<0.0001	0.88	0.74-1.0	<0.0001
C. pseudodiphtheriticum	0.85	0.71-0.99	<0.0001	0.89	0.76-1.0	<0.0001	0.96	0.89-1.0	<0.0001
D. pigrum	0.72	0.53-0.89	<0.0001	0.82	0.67-0.98	<0.0001	0.94	0.83-1.0	<0.0001
DATs
Phylum
Proteobacteria	0.77	0.62-0.91	<0.0001	0.86	0.74-0.99	<0.0001	0.97	0.90-1.0	<0.0001
Genus
Acinetobacter	0.92	0.84-1.0	<0.0001	0.95	0.87-1.0	<0.0001	1	1.0-1.0	<0.0001
Cedecea	0.91	0.82-0.99	<0.0001	0.89	0.78-1.0	<0.0001	0.98	0.91-1.0	<0.0001
Pseudomonas	0.94	0.86-1.0	<0.0001	0.95	0.88-1.0	<0.0001	1	1.0-1.0	<0.0001
Species
A. gerneri	0.92	0.84-1.0	<0.0001	0.96	0.89-1.0	<0.0001	1	1.0-1.0	<0.0001
A. guillouiae	0.92	0.84-1.0	<0.0001	0.94	0.96-1.0	<0.0001	1	1.0-1.0	<0.0001
C. davisae	0.91	0.82-0.99	<0.0001	0.89	0.78-1.0	<0.0001	0.98	0.91-1.0	<0.0001
P. brenneri	0.93	0.86-1.0	<0.0001	0.95	0.88-1.0	<0.0001	1	1.0-1.0	<0.0001
P. fluorescens	0.92	0.83-1.0	<0.0001	0.94	0.85-1.0	<0.0001	1	1.0-1.0	<0.0001
P. marginalis	0.93	0.86-1.0	<0.0001	0.94	0.86-1.0	<0.0001	0.99	0.94-1.0	<0.0001
P. migulae	0.93	0.86-1.0	<0.0001	0.94	0.85-1.0	<0.0001	0.98	0.93-1.0	<0.0001
P. veronii	0.93	0.86-1.0	<0.0001	0.95	0.88-1.0	<0.0001	1	1.0-1.0	<0.0001
