# Supplementary material for: 16S Metagenomics Reveals Dysbiosis of Nasal Core Microbiota in Children With Chronic Nasal Inflammation: Role of Adenoid Hypertrophy and Allergic Rhinitis
Source: Front Cell Infect Microbiol. 2020 Sep 2;10:458. doi: 10.3389/fcimb.2020.00458 (PMC7492700; doi:10.3389/fcimb.2020.00458)
Supplement: Table S2 — Detailed information about the analysis of important nodes in computed microbial networks. For each node, the number of degrees, the percentage of maximum number of degrees among all networks and the node classification were reported. N/P taxa not present in the network. [file Table_2.xls]

## Sheet: Table S2
	CTRL			AH			AR			AH+AR
Node	Node degrees	% of maximum number of degrees among all networks	Classification as hub	Node degrees	% of maximum number of degrees among all networks	Classification as hub	Node degrees	% of maximum number of degrees among all networks	Classification as hub	Node degrees	% of maximum number of degrees among all networks	Classification as hub
OTU_002	1	0.0714286	NO HUB	N/P	N/P	N/P	1	0.0714286	NO HUB	N/P	N/P	N/P
OTU_009	10	0.714286	HUB	2	0.142857	NO HUB	2	0.142857	NO HUB	1	0.0714286	NO HUB
OTU_012	6	0.428571	NO HUB	2	0.142857	NO HUB	N/P	N/P	N/P	N/P	N/P	N/P
OTU_019	13	0.928571	HUB	1	0.0714286	NO HUB	1	0.0714286	NO HUB	N/P	N/P	N/P
OTU_047	N/P	N/P	N/P	1	0.0714286	NO HUB	N/P	N/P	N/P	N/P	N/P	N/P
OTU_051	N/P	N/P	N/P	5	0.357143	NO HUB	1	0.0714286	NO HUB	N/P	N/P	N/P
OTU_052	1	0.0714286	NO HUB	N/P	N/P	N/P	N/P	N/P	N/P	N/P	N/P	N/P
OTU_054	2	0.142857	NO HUB	N/P	N/P	N/P	N/P	N/P	N/P	N/P	N/P	N/P
OTU_058	4	0.285714	NO HUB	N/P	N/P	N/P	1	0.0714286	NO HUB	N/P	N/P	N/P
OTU_061	N/P	N/P	N/P	N/P	N/P	N/P	N/P	N/P	N/P	1	0.0714286	NO HUB
OTU_062	12	0.857143	HUB	3	0.214286	NO HUB	6	0.428571	NO HUB	N/P	N/P	N/P
OTU_065	3	0.214286	NO HUB	N/P	N/P	N/P	1	0.0714286	NO HUB	N/P	N/P	N/P
OTU_066	14	1	HUB	3	0.214286	NO HUB	N/P	N/P	N/P	N/P	N/P	N/P
OTU_071	1	0.0714286	NO HUB	N/P	N/P	N/P	N/P	N/P	N/P	N/P	N/P	N/P
OTU_085	N/P	N/P	N/P	1	0.0714286	NO HUB	N/P	N/P	N/P	N/P	N/P	N/P
OTU_087	9	0.642857	HUB	N/P	N/P	N/P	N/P	N/P	N/P	N/P	N/P	N/P
OTU_088	2	0.142857	NO HUB	N/P	N/P	N/P	1	0.0714286	NO HUB	N/P	N/P	N/P
OTU_091	5	0.357143	NO HUB	N/P	N/P	N/P	N/P	N/P	N/P	N/P	N/P	N/P
OTU_095	N/P	N/P	N/P	N/P	N/P	N/P	N/P	N/P	N/P	1	0.0714286	NO HUB
OTU_097	N/P	N/P	N/P	2	0.142857	NO HUB	N/P	N/P	N/P	3	0.214286	NO HUB
OTU_108	N/P	N/P	N/P	3	0.214286	NO HUB	N/P	N/P	N/P	N/P	N/P	N/P
OTU_110	1	0.0714286	NO HUB	N/P	N/P	N/P	N/P	N/P	N/P	1	0.0714286	NO HUB
OTU_116	1	0.0714286	NO HUB	N/P	N/P	N/P	N/P	N/P	N/P	N/P	N/P	N/P
OTU_127	2	0.142857	NO HUB	N/P	N/P	N/P	N/P	N/P	N/P	N/P	N/P	N/P
OTU_132	1	0.0714286	NO HUB	N/P	N/P	N/P	N/P	N/P	N/P	2	0.142857	NO HUB
OTU_136	1	0.0714286	NO HUB	N/P	N/P	N/P	N/P	N/P	N/P	1	0.0714286	NO HUB
OTU_141	8	0.571429	HUB	1	0.0714286	NO HUB	N/P	N/P	N/P	N/P	N/P	N/P
OTU_153	12	0.857143	HUB	3	0.214286	NO HUB	5	0.357143	NO HUB	N/P	N/P	N/P
OTU_154	13	0.928571	HUB	1	0.0714286	NO HUB	N/P	N/P	N/P	N/P	N/P	N/P
OTU_158	8	0.571429	HUB	N/P	N/P	N/P	N/P	N/P	N/P	N/P	N/P	N/P
OTU_159	1	0.0714286	NO HUB	N/P	N/P	N/P	N/P	N/P	N/P	N/P	N/P	N/P
OTU_171	1	0.0714286	NO HUB	N/P	N/P	N/P	N/P	N/P	N/P	N/P	N/P	N/P
OTU_174	N/P	N/P	N/P	N/P	N/P	N/P	N/P	N/P	N/P	2	0.142857	NO HUB
OTU_180	N/P	N/P	N/P	2	0.142857	NO HUB	N/P	N/P	N/P	N/P	N/P	N/P
OTU_181	N/P	N/P	N/P	1	0.0714286	NO HUB	N/P	N/P	N/P	1	0.0714286	NO HUB
OTU_182	6	0.428571	NO HUB	N/P	N/P	N/P	3	0.214286	NO HUB	N/P	N/P	N/P
OTU_184	9	0.642857	HUB	1	0.0714286	NO HUB	6	0.428571	NO HUB	N/P	N/P	N/P
OTU_185	1	0.0714286	NO HUB	N/P	N/P	N/P	N/P	N/P	N/P	N/P	N/P	N/P
OTU_192	2	0.142857	NO HUB	N/P	N/P	N/P	N/P	N/P	N/P	1	0.0714286	NO HUB
OTU_204	4	0.285714	NO HUB	1	0.0714286	NO HUB	2	0.142857	NO HUB	N/P	N/P	N/P
OTU_205	N/P	N/P	N/P	2	0.142857	NO HUB	1	0.0714286	NO HUB	N/P	N/P	N/P
OTU_213	N/P	N/P	N/P	1	0.0714286	NO HUB	N/P	N/P	N/P	N/P	N/P	N/P
OTU_215	1	0.0714286	NO HUB	1	0.0714286	NO HUB	N/P	N/P	N/P	N/P	N/P	N/P
OTU_216	2	0.142857	NO HUB	N/P	N/P	N/P	N/P	N/P	N/P	2	0.142857	NO HUB
OTU_218	4	0.285714	NO HUB	N/P	N/P	N/P	1	0.0714286	NO HUB	N/P	N/P	N/P
OTU_221	3	0.214286	NO HUB	1	0.0714286	NO HUB	7	0.5	NO HUB	N/P	N/P	N/P
OTU_228	N/P	N/P	N/P	N/P	N/P	N/P	N/P	N/P	N/P	2	0.142857	NO HUB
OTU_229	2	0.142857	NO HUB	N/P	N/P	N/P	2	0.142857	NO HUB	3	0.214286	NO HUB
OTU_233	2	0.142857	NO HUB	N/P	N/P	N/P	N/P	N/P	N/P	N/P	N/P	N/P
OTU_240	12	0.857143	HUB	4	0.285714	NO HUB	5	0.357143	NO HUB	N/P	N/P	N/P
OTU_243	3	0.214286	NO HUB	2	0.142857	NO HUB	1	0.0714286	NO HUB	N/P	N/P	N/P
OTU_250	N/P	N/P	N/P	N/P	N/P	N/P	1	0.0714286	NO HUB	N/P	N/P	N/P
OTU_256	13	0.928571	HUB	N/P	N/P	N/P	N/P	N/P	N/P	N/P	N/P	N/P
OTU_259	9	0.642857	HUB	1	0.0714286	NO HUB	N/P	N/P	N/P	N/P	N/P	N/P
OTU_265	N/P	N/P	N/P	2	0.142857	NO HUB	N/P	N/P	N/P	N/P	N/P	N/P
OTU_274	4	0.285714	NO HUB	1	0.0714286	NO HUB	2	0.142857	NO HUB	N/P	N/P	N/P
OTU_285	10	0.714286	HUB	N/P	N/P	N/P	1	0.0714286	NO HUB	N/P	N/P	N/P
OTU_294	12	0.857143	HUB	4	0.285714	NO HUB	5	0.357143	NO HUB	N/P	N/P	N/P
OTU_299	N/P	N/P	N/P	N/P	N/P	N/P	3	0.214286	NO HUB	N/P	N/P	N/P
OTU_310	N/P	N/P	N/P	N/P	N/P	N/P	1	0.0714286	NO HUB	N/P	N/P	N/P
OTU_312	N/P	N/P	N/P	3	0.214286	NO HUB	N/P	N/P	N/P	N/P	N/P	N/P
OTU_323	N/P	N/P	N/P	2	0.142857	NO HUB	N/P	N/P	N/P	3	0.214286	NO HUB
OTU_329	13	0.928571	HUB	1	0.0714286	NO HUB	3	0.214286	NO HUB	1	0.0714286	NO HUB
OTU_330	9	0.642857	HUB	N/P	N/P	N/P	N/P	N/P	N/P	N/P	N/P	N/P
OTU_332	5	0.357143	NO HUB	N/P	N/P	N/P	1	0.0714286	NO HUB	1	0.0714286	NO HUB
OTU_405	2	0.142857	NO HUB	N/P	N/P	N/P	N/P	N/P	N/P	N/P	N/P	N/P
OTU_426	6	0.428571	NO HUB	N/P	N/P	N/P	N/P	N/P	N/P	N/P	N/P	N/P
